# Supplementary material for: Atomistic Insights on Interactions Between Sulfur-Containing Pollutants and PMMA: A Semiempirical, DFT, SAPT and Molecular Dynamics Study
Source: Polymers (Basel). 2026 May 14;18(10):1199. doi: 10.3390/polym18101199 (PMC13210670; doi:10.3390/polym18101199)
Supplement: Supplementary file 1 [file polymers-18-01199-s001.zip]

Archive with 1 entries (1 files):
- polymers-4277892-supplementary.pdf
